# Supplementary material for: Stable and fluctuating temperature effects on the development rate and survival of two malaria vectors, Anopheles arabiensis and Anopheles funestus
Source: Parasit Vectors. 2013 Apr 16;6:104. doi: 10.1186/1756-3305-6-104 (PMC3637585; doi:10.1186/1756-3305-6-104)
Supplement: Additional file 1 — Results for normality and homogeneity of variance tests from Shapiro-Wilk’s and Levene’s tests, respectively, for development rate at the constant temperature treatment of 25°C and the two fluctuating temperature treatments of 20°C to 30°C and 15°C to 35°C for Anopheles arabiensis and Anopheles funestus. [file 1756-3305-6-104-S1.xlsx]

## Sheet: Sheet1
Species	Temperature treatment	Shapiro-Wilk’s test	Levene’s test
Anopheles arabiensis	25˚C	W=0.77, P<0.0001
	20˚C to 30˚C	W=0.78, P<0.0010
	15˚C to 35˚C	W=0.68, P<0.0001
	Constant vs. fluctuating groups		df=72, F=2.12, P=0.1269
Anopheles funestus	25˚C	W=0.92, P=0.0551
	20˚C to 30˚C	W=0.91, P=0.0296
	15˚C to 35˚C	W=0.94, P=0.1540
	Constant vs. fluctuating groups		df=72, F=8.11, P=0.0010
