# Supplementary material for: Stable and fluctuating temperature effects on the development rate and survival of two malaria vectors, Anopheles arabiensis and Anopheles funestus
Source: Parasit Vectors. 2013 Apr 16;6:104. doi: 10.1186/1756-3305-6-104 (PMC3637585; doi:10.1186/1756-3305-6-104)
Supplement: Additional file 2 — Average development time (days ± SD) for 50% of the population, for each life stage to the next and overall from egg to adult, for each species, Anopheles arabiensis and Anopheles funestus and average % survival (± S.E.) at each of 11 temperature treatments. No development to the adult stage occurred at 15°C or 35°C for either species. [file 1756-3305-6-104-S2.xlsx]

## Sheet: Sheet1
Species	Temperature (˚C)	Eggs (days)	Larvae (days)	Pupae (days)	Overall (days)	% Survival (± S.E.)
Anopheles arabiensis	15	0	0	0	0	0
	18	3.8 (± 0.3)	23.2 (± 1.8)	3.4 (± 1.6)	31 (± 1.55)	15.7(± 1.7)
	20	4.3 (± 0.8)	15.2 (± 1.5)	4.3 (± 1.3)	23.4 (± 0.1)	59.1 (± 2.1)
	22	1.8 (± 0.1)	8.6 (± 0.4)	1.4 (± 0.3)	11.7 (± 0.3)	64.9 (± 1.9)
	25	3.3 (± 0.5)	5.4 (± 0.4)	3.0 (± 0.5)	11.7 (± 0.4)	68.0 (± 3.5)
	28	1.7 (± 0.4)	6.3 (± 0.4)	0.9 (± 0.1)	8.8 (± 0.44)	66.8 (± 2.3)
	30	1.7 (± 0.3)	5.3 (± 0.3)	2.2 (± 0.3)	9.1 (± 0.3)	67.3 (± 2.6)
	32	1.3 (± 0.0)	5.4 (± 0.5)	1.1 (± 0.3)	7.7 (± 0.4)	72.9 (± 2.4)
	35	0	0	0	0	0
	20 to 30	1.8 (± 0.0)	7.1 (± 0.5)	1.8 (± 0.2)	10.7 (± 0.4)	69.0 (± 12.3)
	15 to 35	1.8 (± 0.1)	8.7 (± 0.5)	1.0 (± 0.4)	11.4 (± 0.3)	59.2 (± 9.6)
Anopheles funestus	15	0	0	0	0	0
	18	5.1 (± 0.3)	25.5 (± 1.4)	4.5 (± 1.6)	35.2 (± 1.2)	10.9 (± 2.5)
	20	4.6 (± 0.4)	19 (± 2.3)	3.4 (± 0.6)	26.9 (± 2.1)	35.3 (± 1.2)
	22	3.3 (± 0.4)	13.2 (± 0.7)	2.3 (± 0.3)	18.5 (± 0.3)	39.2 (± 3.7)
	25	2.9 (± 0.3)	9.4 (± 1.0)	2.0 (± 0.3)	14.4 (± 0.9)	59.8 (± 1.8)
	28	2.8 (± 0.2)	8.6 (± 0.4)	1.2 (± 0.2)	12.8 (± 0.5)	48.9 (± 3.0)
	30	2.0 (± 0.2)	7.4 (± 0.5)	3.3 (± 0.4)	12.6 (± 0.3)	53.5 (± 1.2)
	32	2.1 (± 0.3)	8.3 (± 0.9)	2.1 (± 0.7)	12.5 (± 0.6)	36.8 (± 1.2)
	35	0	0	0	0	0
	20 to 30	2.5 (± 0.3)	12.1 (± 0.6)	2.0 (± 0.5)	16.6 (± 0.5)	33.3 (± 8.9)
	15 to 35	3.5 (± 0.5)	15.6 (± 1.2)	3.2 (± 1.1)	21.9 (± 1.0)	29.0 (± 5.2)
