# Supplementary material for: Stable and fluctuating temperature effects on the development rate and survival of two malaria vectors, Anopheles arabiensis and Anopheles funestus
Source: Parasit Vectors. 2013 Apr 16;6:104. doi: 10.1186/1756-3305-6-104 (PMC3637585; doi:10.1186/1756-3305-6-104)
Supplement: Additional file 8 — Equations best describing the non-linear relationship between development rate of each stage and overall development from egg to adult, for Anopheles arabiensis and Anopheles funestus (parameter values shown in Additional file 9). [file 1756-3305-6-104-S8.xlsx]

## Sheet: Sheet1
Species	Stage	Equation
Anopheles arabiensis	Total	y=a+bx0.5+cx+dx1.5+ex2+fx2.5+gx3
	Eggs	y=a+b/x+c/x2+d/x3+e/x4+f/x5+g/x6+h/x7
	Larvae	y=a+bx2+cx4+dx6+ex8+fx10+gx12+hx14
	Pupae	y-1=a+bx+cx2+dx3+ex4+fx5
Anopheles funestus	Total	y=a+bx+cx2+dx3+ex4+fx5+gx6+hx7
	Eggs	y=a+bx2+cx4+dx6+ex8+fx10+gx12+hx14
	Larvae	y=a+bx2+cx4+dx6+ex8+fx10+gx12+hx14
	Pupae	y=a+bx2+cx4+dx6+ex8+fx10+gx12+hx14
