# Supplementary material for: Stable and fluctuating temperature effects on the development rate and survival of two malaria vectors, Anopheles arabiensis and Anopheles funestus
Source: Parasit Vectors. 2013 Apr 16;6:104. doi: 10.1186/1756-3305-6-104 (PMC3637585; doi:10.1186/1756-3305-6-104)
Supplement: Additional file 9 — Parameter estimates for non-linear curve fits for development rate from one stage to the next and from egg to adult (total) for Anopheles arabiensis and Anopheles funestus (equations in Additional file 8). [file 1756-3305-6-104-S9.xlsx]

## Sheet: Sheet1
Species	Stage	Parameters
Anopheles arabiensis	Total	a=-4255.7; b=5401.3; c=-2845.3; d=796.2; e=-124.9; f=10.4; g=-0.4
	Eggs	a=1172.6; b=-255851; c=22175477; d=-1exp+09; e=2.66exp+10; f=-4exp+11; g=3.32exp+12; h=-1.1exp+13
	Larvae	a=-7.1; b=0.09; c=-0.0006; d=1.63exp-06; e=-2.7exp-09; f=2.5exp-12; g=-1.3exp-15; h=2.6exp-19
	Pupae	a=-7306.9; b=1586.9; c=-136.6; d=5.8; e=-0.12; f=0.001
Anopheles funestus	Total	a=-26.2; b=6.9; c=-0.74; d=0.04; e=-0.001; f=1.9exp-05; g=-1.1exp-07; h=-3.1exp-10
	Eggs	a=-17.4; b=0.24; c=-0.001; d=3.9exp-06; e=-6.6exp-09; f=6.3exp-12; g=-3.2exp-15; h=6.8exp-19
	Larvae	a=-2.6; b=0.04; c=-0.0002; d=5.4exp-07; e=-9.1exp-10; f=8.6exp-13; g=-4.3exp-16; h=8.7exp-20
	Pupae	a=51.3; b=-0.8; c=0.004; d=-1.4exp-05; e=2.4exp-08; f=-2.3exp-11; g=1.2exp-14; h=-2.6exp-18
