# Supplementary material for: Stable and fluctuating temperature effects on the development rate and survival of two malaria vectors, Anopheles arabiensis and Anopheles funestus
Source: Parasit Vectors. 2013 Apr 16;6:104. doi: 10.1186/1756-3305-6-104 (PMC3637585; doi:10.1186/1756-3305-6-104)
Supplement: Additional file 10 — Equations used for comparisons between Topt and μmax of Anopheles arabiensis and Anopheles funestus obtained from 25 separate non-linear curves for overall development, and development of each stage. [file 1756-3305-6-104-S10.xlsx]

## Sheet: Sheet1
Life stage	Equation
Egg	y=a+b/x+c/x2+d/x3+e/x4+f/x5+g/x6+h/x7
Larva	y=a+b/x+c/x2+d/x3+e/x4+f/x5+g/x6+h/x7
Pupa	y=a+bx2+cx4+dx6+ex8+fx10+gx12+hx14
Total	y=a+bx+cx2+dx3+ex4+fx5+gx6+hx7
